# Supplementary material for: Synthesis and properties of fully-conjugated indacenedithiophenes
Source: Chem Sci. 2013 Dec 10;5(3):1008–14. doi: 10.1039/c3sc53181c (PMC3979547; doi:10.1039/c3sc53181c)
Supplement: SC-005-C3SC53181C-s002 [file SC-005-C3SC53181C-s002.txt]

# Electronic Supplementary Material (ESI) for Chemical Science
# This journal is � The Royal Society of Chemistry 2013

#######################################################################
#
#                 Cambridge Crystallographic Data Centre
#                                CCDC 
# 
#######################################################################
# 
#  This CIF contains data from an original supplementary publication
#  deposited with the CCDC, and may include chemical, crystal,
#  experimental, refinement, atomic coordinates,
#  anisotropic displacement parameters and molecular geometry data,
#  as required by the journal to which it was submitted.
#
#  This CIF is provided on the understanding that it is used for bona
#  fide research purposes only. It may contain copyright material
#  of the CCDC or of third parties, and may not be copied or further
#  disseminated in any form, whether machine-readable or not,
#  except for the purpose of generating routine backup copies
#  on your local computer system.
# 
#  For further information on the CCDC, data deposition and
#  data retrieval see:
#                         www.ccdc.cam.ac.uk
#
#  Bona fide researchers may freely download Mercury and enCIFer
#  from this site to visualise CIF-encoded structures and 
#  to carry out CIF format checking respectively.
#
data_mh98

_audit_creation_method           SHELXTL
_chemical_name_systematic        
;
 ?
;
_chemical_name_common            ?
_chemical_melting_point          ?
_chemical_formula_moiety         ?
_chemical_formula_sum            'C34 H28 S2'
_chemical_formula_weight         500.68

loop_
_atom_type_symbol
_atom_type_description
_atom_type_scat_dispersion_real
_atom_type_scat_dispersion_imag
_atom_type_scat_source
C C 0.0181 0.0091 'International Tables Vol C Tables 4.2.6.8 and 6.1.1.4'
H H 0.0000 0.0000 'International Tables Vol C Tables 4.2.6.8 and 6.1.1.4'
S S 0.3331 0.5567 'International Tables Vol C Tables 4.2.6.8 and 6.1.1.4'

_symmetry_cell_setting           Monoclinic
_symmetry_space_group_name_H-M   P2(1)/c

loop_
_symmetry_equiv_pos_as_xyz
'x, y, z'
'-x, y+1/2, -z+1/2'
'-x, -y, -z'
'x, -y-1/2, z-1/2'

_cell_length_a                   14.2992(6)
_cell_length_b                   7.0840(3)
_cell_length_c                   13.4824(6)
_cell_angle_alpha                90.00
_cell_angle_beta                 108.840(2)
_cell_angle_gamma                90.00
_cell_volume                     1292.54(10)
_cell_formula_units_Z            2
_cell_measurement_temperature    100(2)
_cell_measurement_reflns_used    7875
_cell_measurement_theta_min      6.54
_cell_measurement_theta_max      67.83

_exptl_crystal_description       plate
_exptl_crystal_colour            red
_exptl_crystal_size_max          0.17
_exptl_crystal_size_mid          0.14
_exptl_crystal_size_min          0.03
_exptl_crystal_density_meas      ?
_exptl_crystal_density_diffrn    1.286
_exptl_crystal_density_method    'not measured'
_exptl_crystal_F_000             528
_exptl_absorpt_coefficient_mu    2.014
_exptl_absorpt_correction_type   multi-scan
_exptl_absorpt_correction_T_min  0.7258
_exptl_absorpt_correction_T_max  0.9421
_exptl_absorpt_process_details   SADABS

_exptl_special_details           
;
 ?
;

_diffrn_ambient_temperature      100(2)
_diffrn_radiation_wavelength     1.54178
_diffrn_radiation_type           CuK\a
_diffrn_radiation_source         'Micro-focus I\mS tube'
_diffrn_radiation_monochromator  graphite
_diffrn_measurement_device_type  'Bruker APEX-II CCD'
_diffrn_measurement_method       '\f and \w scans'
_diffrn_detector_area_resol_mean ?
_diffrn_standards_number         0
_diffrn_standards_interval_count ?
_diffrn_standards_interval_time  ?
_diffrn_standards_decay_%        ?
_diffrn_reflns_number            9736
_diffrn_reflns_av_R_equivalents  0.0680
_diffrn_reflns_av_sigmaI/netI    0.0344
_diffrn_reflns_limit_h_min       -17
_diffrn_reflns_limit_h_max       16
_diffrn_reflns_limit_k_min       -8
_diffrn_reflns_limit_k_max       8
_diffrn_reflns_limit_l_min       -16
_diffrn_reflns_limit_l_max       9
_diffrn_reflns_theta_min         6.54
_diffrn_reflns_theta_max         67.82
_reflns_number_total             2315
_reflns_number_gt                2161
_reflns_threshold_expression     >2sigma(I)

_computing_data_collection       'Bruker APEX2'
_computing_cell_refinement       'Bruker SAINT'
_computing_data_reduction        'Bruker SAINT'
_computing_structure_solution    'SHELXS-97 (Sheldrick, 1990)'
_computing_structure_refinement  'SHELXL-97 (Sheldrick, 1997)'
_computing_molecular_graphics    'Bruker SHELXTL'
_computing_publication_material  'Bruker SHELXTL'

_refine_special_details          
;
 Refinement of F^2^ against ALL reflections.  The weighted R-factor wR and
 goodness of fit S are based on F^2^, conventional R-factors R are based
 on F, with F set to zero for negative F^2^. The threshold expression of
 F^2^ > 2sigma(F^2^) is used only for calculating R-factors(gt) etc. and is
 not relevant to the choice of reflections for refinement.  R-factors based
 on F^2^ are statistically about twice as large as those based on F, and R-
 factors based on ALL data will be even larger.
;

_refine_ls_structure_factor_coef Fsqd
_refine_ls_matrix_type           full
_refine_ls_weighting_scheme      calc
_refine_ls_weighting_details     
'calc w=1/[\s^2^(Fo^2^)+(0.0764P)^2^+0.4885P] where P=(Fo^2^+2Fc^2^)/3'
_atom_sites_solution_primary     direct
_atom_sites_solution_secondary   difmap
_atom_sites_solution_hydrogens   difmap
_refine_ls_hydrogen_treatment    refall
_refine_ls_extinction_method     none
_refine_ls_extinction_coef       ?
_refine_ls_number_reflns         2315
_refine_ls_number_parameters     219
_refine_ls_number_restraints     0
_refine_ls_R_factor_all          0.0418
_refine_ls_R_factor_gt           0.0398
_refine_ls_wR_factor_ref         0.1194
_refine_ls_wR_factor_gt          0.1170
_refine_ls_goodness_of_fit_ref   1.083
_refine_ls_restrained_S_all      1.083
_refine_ls_shift/su_max          0.001
_refine_ls_shift/su_mean         0.000

loop_
_atom_site_label
_atom_site_type_symbol
_atom_site_fract_x
_atom_site_fract_y
_atom_site_fract_z
_atom_site_U_iso_or_equiv
_atom_site_adp_type
_atom_site_occupancy
_atom_site_symmetry_multiplicity
_atom_site_calc_flag
_atom_site_refinement_flags
_atom_site_disorder_assembly
_atom_site_disorder_group
S1 S 0.55952(3) 1.13866(6) 0.82925(3) 0.02279(18) Uani 1 1 d . . .
C1 C 0.56162(12) 0.8896(2) 0.45495(13) 0.0182(3) Uani 1 1 d . . .
C2 C 0.59078(11) 0.9278(2) 0.56494(13) 0.0179(3) Uani 1 1 d . . .
C3 C 0.52605(11) 1.0398(2) 0.60749(12) 0.0174(3) Uani 1 1 d . . .
C4 C 0.57674(11) 1.0455(2) 0.71974(13) 0.0191(4) Uani 1 1 d . . .
C5 C 0.66476(11) 0.9454(2) 0.74341(13) 0.0190(4) Uani 1 1 d . . .
C6 C 0.67444(12) 0.8732(2) 0.64572(13) 0.0189(4) Uani 1 1 d . . .
C7 C 0.71872(12) 0.9466(2) 0.85192(13) 0.0219(4) Uani 1 1 d . . .
C8 C 0.67121(13) 1.0450(2) 0.90739(14) 0.0242(4) Uani 1 1 d . . .
C9 C 0.76275(11) 0.7713(2) 0.63893(12) 0.0197(4) Uani 1 1 d . . .
C10 C 0.78719(12) 0.5922(2) 0.68622(13) 0.0232(4) Uani 1 1 d . . .
C11 C 0.87530(13) 0.5071(3) 0.68625(14) 0.0271(4) Uani 1 1 d . . .
C12 C 0.93843(13) 0.5909(3) 0.64038(14) 0.0293(4) Uani 1 1 d . . .
C13 C 0.91200(12) 0.7655(3) 0.59220(13) 0.0270(4) Uani 1 1 d . . .
C14 C 0.82545(12) 0.8576(2) 0.59077(13) 0.0219(4) Uani 1 1 d . . .
C15 C 0.71763(15) 0.4892(3) 0.73151(17) 0.0299(4) Uani 1 1 d . . .
C16 C 1.03410(16) 0.4968(4) 0.64381(18) 0.0410(6) Uani 1 1 d . . .
C17 C 0.80421(14) 1.0509(3) 0.54248(16) 0.0291(4) Uani 1 1 d . . .
H1 H 0.6048(14) 0.815(3) 0.4263(14) 0.018(4) Uiso 1 1 d . . .
H7 H 0.7811(17) 0.884(3) 0.8833(18) 0.037(6) Uiso 1 1 d . . .
H8 H 0.6868(17) 1.061(4) 0.976(2) 0.039(6) Uiso 1 1 d . . .
H11 H 0.8937(17) 0.375(3) 0.7224(18) 0.034(6) Uiso 1 1 d . . .
H13 H 0.9554(16) 0.839(3) 0.5568(16) 0.027(5) Uiso 1 1 d . . .
H15A H 0.654(2) 0.478(4) 0.687(2) 0.059(8) Uiso 1 1 d . . .
H15B H 0.7035(19) 0.557(4) 0.784(2) 0.054(7) Uiso 1 1 d . . .
H15C H 0.743(2) 0.372(4) 0.758(2) 0.051(7) Uiso 1 1 d . . .
H16A H 1.019(3) 0.348(6) 0.631(3) 0.108(14) Uiso 1 1 d . . .
H16B H 1.055(3) 0.541(5) 0.594(3) 0.096(12) Uiso 1 1 d . . .
H16C H 1.086(2) 0.519(5) 0.711(3) 0.083(10) Uiso 1 1 d . . .
H17A H 0.751(2) 1.053(4) 0.476(2) 0.047(7) Uiso 1 1 d . . .
H17B H 0.8613(17) 1.107(3) 0.5274(17) 0.032(6) Uiso 1 1 d . . .
H17C H 0.7793(17) 1.124(3) 0.5858(19) 0.035(6) Uiso 1 1 d . . .

loop_
_atom_site_aniso_label
_atom_site_aniso_U_11
_atom_site_aniso_U_22
_atom_site_aniso_U_33
_atom_site_aniso_U_23
_atom_site_aniso_U_13
_atom_site_aniso_U_12
S1 0.0237(3) 0.0231(3) 0.0203(3) -0.00281(14) 0.00530(19) 0.00283(15)
C1 0.0163(8) 0.0172(7) 0.0208(8) 0.0004(6) 0.0058(6) 0.0006(6)
C2 0.0149(7) 0.0165(8) 0.0222(8) 0.0005(6) 0.0056(6) 0.0002(6)
C3 0.0165(8) 0.0160(8) 0.0202(8) -0.0005(6) 0.0064(6) -0.0004(6)
C4 0.0172(8) 0.0160(8) 0.0234(8) -0.0012(6) 0.0054(6) 0.0006(6)
C5 0.0150(7) 0.0172(8) 0.0228(8) 0.0014(6) 0.0033(6) -0.0014(6)
C6 0.0160(8) 0.0175(8) 0.0217(8) 0.0008(6) 0.0039(6) -0.0008(6)
C7 0.0177(8) 0.0214(8) 0.0241(9) 0.0025(7) 0.0031(7) -0.0028(7)
C8 0.0265(9) 0.0222(9) 0.0199(9) -0.0015(7) 0.0018(7) -0.0037(7)
C9 0.0141(7) 0.0219(8) 0.0196(8) -0.0022(6) 0.0006(6) 0.0023(6)
C10 0.0202(8) 0.0231(8) 0.0215(8) -0.0008(7) 0.0001(7) 0.0036(7)
C11 0.0236(9) 0.0283(10) 0.0238(9) -0.0021(7) 0.0001(7) 0.0095(7)
C12 0.0199(9) 0.0406(10) 0.0216(9) -0.0060(8) -0.0011(7) 0.0116(8)
C13 0.0183(8) 0.0397(10) 0.0213(9) -0.0034(8) 0.0043(7) 0.0021(7)
C14 0.0170(8) 0.0275(9) 0.0177(8) -0.0026(6) 0.0008(6) 0.0003(6)
C15 0.0310(10) 0.0243(10) 0.0344(10) 0.0068(8) 0.0106(9) 0.0049(8)
C16 0.0259(10) 0.0628(16) 0.0322(11) 0.0021(10) 0.0064(9) 0.0218(10)
C17 0.0246(9) 0.0306(10) 0.0325(10) 0.0040(8) 0.0098(8) -0.0006(8)

_geom_special_details            
;
 All esds (except the esd in the dihedral angle between two l.s. planes)
 are estimated using the full covariance matrix.  The cell esds are taken
 into account individually in the estimation of esds in distances, angles
 and torsion angles; correlations between esds in cell parameters are only
 used when they are defined by crystal symmetry.  An approximate (isotropic)
 treatment of cell esds is used for estimating esds involving l.s. planes.
;

loop_
_geom_bond_atom_site_label_1
_geom_bond_atom_site_label_2
_geom_bond_distance
_geom_bond_site_symmetry_2
_geom_bond_publ_flag
S1 C4 1.7061(16) . ?
S1 C8 1.7362(18) . ?
C1 C3 1.360(2) 3_676 ?
C1 C2 1.431(2) . ?
C1 H1 0.981(19) . ?
C2 C6 1.388(2) . ?
C2 C3 1.469(2) . ?
C3 C1 1.360(2) 3_676 ?
C3 C4 1.452(2) . ?
C4 C5 1.389(2) . ?
C5 C7 1.417(2) . ?
C5 C6 1.460(2) . ?
C6 C9 1.483(2) . ?
C7 C8 1.355(3) . ?
C7 H7 0.96(2) . ?
C8 H8 0.88(2) . ?
C9 C14 1.405(2) . ?
C9 C10 1.412(2) . ?
C10 C11 1.397(2) . ?
C10 C15 1.512(3) . ?
C11 C12 1.382(3) . ?
C11 H11 1.05(2) . ?
C12 C13 1.391(3) . ?
C12 C16 1.509(2) . ?
C13 C14 1.394(2) . ?
C13 H13 1.03(2) . ?
C14 C17 1.504(3) . ?
C15 H15A 0.92(3) . ?
C15 H15B 0.93(3) . ?
C15 H15C 0.93(3) . ?
C16 H16A 1.08(5) . ?
C16 H16B 0.88(4) . ?
C16 H16C 0.98(3) . ?
C17 H17A 0.96(3) . ?
C17 H17B 0.99(2) . ?
C17 H17C 0.93(2) . ?

loop_
_geom_angle_atom_site_label_1
_geom_angle_atom_site_label_2
_geom_angle_atom_site_label_3
_geom_angle
_geom_angle_site_symmetry_1
_geom_angle_site_symmetry_3
_geom_angle_publ_flag
C4 S1 C8 90.90(8) . . ?
C3 C1 C2 118.27(15) 3_676 . ?
C3 C1 H1 121.7(11) 3_676 . ?
C2 C1 H1 120.0(11) . . ?
C6 C2 C1 130.50(15) . . ?
C6 C2 C3 109.65(14) . . ?
C1 C2 C3 119.84(15) . . ?
C1 C3 C4 133.23(15) 3_676 . ?
C1 C3 C2 121.88(15) 3_676 . ?
C4 C3 C2 104.87(13) . . ?
C5 C4 C3 109.60(14) . . ?
C5 C4 S1 111.84(13) . . ?
C3 C4 S1 138.56(12) . . ?
C4 C5 C7 112.65(15) . . ?
C4 C5 C6 108.32(14) . . ?
C7 C5 C6 139.01(15) . . ?
C2 C6 C5 107.54(14) . . ?
C2 C6 C9 128.53(15) . . ?
C5 C6 C9 123.82(14) . . ?
C8 C7 C5 111.74(15) . . ?
C8 C7 H7 123.6(14) . . ?
C5 C7 H7 124.7(14) . . ?
C7 C8 S1 112.87(13) . . ?
C7 C8 H8 129.9(16) . . ?
S1 C8 H8 117.1(15) . . ?
C14 C9 C10 119.85(15) . . ?
C14 C9 C6 119.98(15) . . ?
C10 C9 C6 120.06(15) . . ?
C11 C10 C9 118.66(17) . . ?
C11 C10 C15 120.15(17) . . ?
C9 C10 C15 121.12(15) . . ?
C12 C11 C10 122.28(17) . . ?
C12 C11 H11 119.3(12) . . ?
C10 C11 H11 118.5(13) . . ?
C11 C12 C13 118.18(16) . . ?
C11 C12 C16 120.90(19) . . ?
C13 C12 C16 120.92(19) . . ?
C12 C13 C14 121.94(17) . . ?
C12 C13 H13 123.1(12) . . ?
C14 C13 H13 114.9(12) . . ?
C13 C14 C9 119.06(16) . . ?
C13 C14 C17 119.12(17) . . ?
C9 C14 C17 121.75(15) . . ?
C10 C15 H15A 114.8(17) . . ?
C10 C15 H15B 113.0(17) . . ?
H15A C15 H15B 98(2) . . ?
C10 C15 H15C 111.0(17) . . ?
H15A C15 H15C 111(2) . . ?
H15B C15 H15C 109(2) . . ?
C12 C16 H16A 107(2) . . ?
C12 C16 H16B 111(2) . . ?
H16A C16 H16B 109(3) . . ?
C12 C16 H16C 111(2) . . ?
H16A C16 H16C 111(3) . . ?
H16B C16 H16C 108(3) . . ?
C14 C17 H17A 113.6(16) . . ?
C14 C17 H17B 113.1(13) . . ?
H17A C17 H17B 104.8(19) . . ?
C14 C17 H17C 107.3(14) . . ?
H17A C17 H17C 103.3(19) . . ?
H17B C17 H17C 114.5(19) . . ?

loop_
_geom_torsion_atom_site_label_1
_geom_torsion_atom_site_label_2
_geom_torsion_atom_site_label_3
_geom_torsion_atom_site_label_4
_geom_torsion
_geom_torsion_site_symmetry_1
_geom_torsion_site_symmetry_2
_geom_torsion_site_symmetry_3
_geom_torsion_site_symmetry_4
_geom_torsion_publ_flag
C3 C1 C2 C6 179.41(16) 3_676 . . . ?
C3 C1 C2 C3 0.4(2) 3_676 . . . ?
C6 C2 C3 C1 -179.62(14) . . . 3_676 ?
C1 C2 C3 C1 -0.5(3) . . . 3_676 ?
C6 C2 C3 C4 -0.77(17) . . . . ?
C1 C2 C3 C4 178.40(14) . . . . ?
C1 C3 C4 C5 178.62(17) 3_676 . . . ?
C2 C3 C4 C5 -0.04(18) . . . . ?
C1 C3 C4 S1 -1.5(3) 3_676 . . . ?
C2 C3 C4 S1 179.85(15) . . . . ?
C8 S1 C4 C5 0.44(13) . . . . ?
C8 S1 C4 C3 -179.45(19) . . . . ?
C3 C4 C5 C7 179.42(13) . . . . ?
S1 C4 C5 C7 -0.50(18) . . . . ?
C3 C4 C5 C6 0.79(18) . . . . ?
S1 C4 C5 C6 -179.13(11) . . . . ?
C1 C2 C6 C5 -177.80(16) . . . . ?
C3 C2 C6 C5 1.25(18) . . . . ?
C1 C2 C6 C9 5.9(3) . . . . ?
C3 C2 C6 C9 -175.08(15) . . . . ?
C4 C5 C6 C2 -1.27(18) . . . . ?
C7 C5 C6 C2 -179.35(19) . . . . ?
C4 C5 C6 C9 175.27(15) . . . . ?
C7 C5 C6 C9 -2.8(3) . . . . ?
C4 C5 C7 C8 0.3(2) . . . . ?
C6 C5 C7 C8 178.31(19) . . . . ?
C5 C7 C8 S1 0.05(19) . . . . ?
C4 S1 C8 C7 -0.28(14) . . . . ?
C2 C6 C9 C14 65.7(2) . . . . ?
C5 C6 C9 C14 -110.04(18) . . . . ?
C2 C6 C9 C10 -117.99(19) . . . . ?
C5 C6 C9 C10 66.2(2) . . . . ?
C14 C9 C10 C11 1.7(2) . . . . ?
C6 C9 C10 C11 -174.57(15) . . . . ?
C14 C9 C10 C15 -175.38(16) . . . . ?
C6 C9 C10 C15 8.4(2) . . . . ?
C9 C10 C11 C12 -0.9(3) . . . . ?
C15 C10 C11 C12 176.16(17) . . . . ?
C10 C11 C12 C13 -0.4(3) . . . . ?
C10 C11 C12 C16 178.71(18) . . . . ?
C11 C12 C13 C14 1.1(3) . . . . ?
C16 C12 C13 C14 -178.06(17) . . . . ?
C12 C13 C14 C9 -0.3(3) . . . . ?
C12 C13 C14 C17 176.66(17) . . . . ?
C10 C9 C14 C13 -1.1(2) . . . . ?
C6 C9 C14 C13 175.19(15) . . . . ?
C10 C9 C14 C17 -177.99(15) . . . . ?
C6 C9 C14 C17 -1.7(2) . . . . ?

_diffrn_measured_fraction_theta_max 0.981
_diffrn_reflns_theta_full        67.82
_diffrn_measured_fraction_theta_full 0.981
_refine_diff_density_max         0.391
_refine_diff_density_min         -0.328
_refine_diff_density_rms         0.055
_database_code_depnum_ccdc_archive 'CCDC 949864'
#######################################################################
#
#                 Cambridge Crystallographic Data Centre
#                                CCDC 
# 
#######################################################################
# 
#  This CIF contains data from an original supplementary publication
#  deposited with the CCDC, and may include chemical, crystal,
#  experimental, refinement, atomic coordinates,
#  anisotropic displacement parameters and molecular geometry data,
#  as required by the journal to which it was submitted.
#
#  This CIF is provided on the understanding that it is used for bona
#  fide research purposes only. It may contain copyright material
#  of the CCDC or of third parties, and may not be copied or further
#  disseminated in any form, whether machine-readable or not,
#  except for the purpose of generating routine backup copies
#  on your local computer system.
# 
#  For further information on the CCDC, data deposition and
#  data retrieval see:
#                         www.ccdc.cam.ac.uk
#
#  Bona fide researchers may freely download Mercury and enCIFer
#  from this site to visualise CIF-encoded structures and 
#  to carry out CIF format checking respectively.
#
data_mh101

_audit_creation_method           SHELXTL
_chemical_name_systematic        
;
 ?
;
_chemical_name_common            ?
_chemical_melting_point          ?
_chemical_formula_moiety         ?
_chemical_formula_sum            'C42 H32 S2'
_chemical_formula_weight         600.80

loop_
_atom_type_symbol
_atom_type_description
_atom_type_scat_dispersion_real
_atom_type_scat_dispersion_imag
_atom_type_scat_source
C C 0.0033 0.0016 'International Tables Vol C Tables 4.2.6.8 and 6.1.1.4'
H H 0.0000 0.0000 'International Tables Vol C Tables 4.2.6.8 and 6.1.1.4'
S S 0.1246 0.1234 'International Tables Vol C Tables 4.2.6.8 and 6.1.1.4'

_symmetry_cell_setting           Monoclinic
_symmetry_space_group_name_H-M   P2(1)/c

loop_
_symmetry_equiv_pos_as_xyz
'x, y, z'
'-x, y+1/2, -z+1/2'
'-x, -y, -z'
'x, -y-1/2, z-1/2'

_cell_length_a                   14.4327(5)
_cell_length_b                   11.8497(4)
_cell_length_c                   8.9975(3)
_cell_angle_alpha                90.00
_cell_angle_beta                 94.0200(10)
_cell_angle_gamma                90.00
_cell_volume                     1534.99(9)
_cell_formula_units_Z            2
_cell_measurement_temperature    100(2)
_cell_measurement_reflns_used    9934
_cell_measurement_theta_min      3.25
_cell_measurement_theta_max      35.13

_exptl_crystal_description       block
_exptl_crystal_colour            dark
_exptl_crystal_size_max          0.20
_exptl_crystal_size_mid          0.17
_exptl_crystal_size_min          0.09
_exptl_crystal_density_meas      ?
_exptl_crystal_density_diffrn    1.300
_exptl_crystal_density_method    'not measured'
_exptl_crystal_F_000             632
_exptl_absorpt_coefficient_mu    0.204
_exptl_absorpt_correction_type   multi-scan
_exptl_absorpt_correction_T_min  0.9603
_exptl_absorpt_correction_T_max  0.9819
_exptl_absorpt_process_details   SADABS

_exptl_special_details           
;
 ?
;

_diffrn_ambient_temperature      100(2)
_diffrn_radiation_wavelength     0.71073
_diffrn_radiation_type           MoK\a
_diffrn_radiation_source         'fine-focus sealed tube'
_diffrn_radiation_monochromator  'Triumph mirror'
_diffrn_measurement_device_type  'Bruker APEX-II CCD'
_diffrn_measurement_method       '\f and \w scans'
_diffrn_detector_area_resol_mean ?
_diffrn_standards_number         0
_diffrn_standards_interval_count ?
_diffrn_standards_interval_time  ?
_diffrn_standards_decay_%        ?
_diffrn_reflns_number            15512
_diffrn_reflns_av_R_equivalents  0.0358
_diffrn_reflns_av_sigmaI/netI    0.0283
_diffrn_reflns_limit_h_min       -19
_diffrn_reflns_limit_h_max       19
_diffrn_reflns_limit_k_min       -14
_diffrn_reflns_limit_k_max       15
_diffrn_reflns_limit_l_min       -7
_diffrn_reflns_limit_l_max       11
_diffrn_reflns_theta_min         3.25
_diffrn_reflns_theta_max         27.99
_reflns_number_total             3659
_reflns_number_gt                3222
_reflns_threshold_expression     >2sigma(I)

_computing_data_collection       'Bruker APEX2'
_computing_cell_refinement       'Bruker SAINT'
_computing_data_reduction        'Bruker SAINT'
_computing_structure_solution    'SHELXS-97 (Sheldrick, 1990)'
_computing_structure_refinement  'SHELXL-97 (Sheldrick, 1997)'
_computing_molecular_graphics    'Bruker SHELXTL'
_computing_publication_material  'Bruker SHELXTL'

_refine_special_details          
;
 Refinement of F^2^ against ALL reflections.  The weighted R-factor wR and
 goodness of fit S are based on F^2^, conventional R-factors R are based
 on F, with F set to zero for negative F^2^. The threshold expression of
 F^2^ > 2sigma(F^2^) is used only for calculating R-factors(gt) etc. and is
 not relevant to the choice of reflections for refinement.  R-factors based
 on F^2^ are statistically about twice as large as those based on F, and R-
 factors based on ALL data will be even larger.
;

_refine_ls_structure_factor_coef Fsqd
_refine_ls_matrix_type           full
_refine_ls_weighting_scheme      calc
_refine_ls_weighting_details     
'calc w=1/[\s^2^(Fo^2^)+(0.0648P)^2^+2.0895P] where P=(Fo^2^+2Fc^2^)/3'
_atom_sites_solution_primary     direct
_atom_sites_solution_secondary   difmap
_atom_sites_solution_hydrogens   geom
_refine_ls_hydrogen_treatment    constr
_refine_ls_extinction_method     none
_refine_ls_extinction_coef       ?
_refine_ls_number_reflns         3659
_refine_ls_number_parameters     199
_refine_ls_number_restraints     0
_refine_ls_R_factor_all          0.0529
_refine_ls_R_factor_gt           0.0472
_refine_ls_wR_factor_ref         0.1350
_refine_ls_wR_factor_gt          0.1298
_refine_ls_goodness_of_fit_ref   1.039
_refine_ls_restrained_S_all      1.039
_refine_ls_shift/su_max          0.000
_refine_ls_shift/su_mean         0.000

loop_
_atom_site_label
_atom_site_type_symbol
_atom_site_fract_x
_atom_site_fract_y
_atom_site_fract_z
_atom_site_U_iso_or_equiv
_atom_site_adp_type
_atom_site_occupancy
_atom_site_symmetry_multiplicity
_atom_site_calc_flag
_atom_site_refinement_flags
_atom_site_disorder_assembly
_atom_site_disorder_group
S1 S 0.79150(3) 0.45821(4) 0.84480(5) 0.01484(14) Uani 1 1 d . . .
C1 C 0.54893(12) 0.54253(14) 0.3770(2) 0.0129(3) Uani 1 1 d . . .
H1A H 0.5819 0.5698 0.2966 0.016 Uiso 1 1 calc R . .
C2 C 0.59618(11) 0.51508(14) 0.5162(2) 0.0123(3) Uani 1 1 d . . .
C3 C 0.54553(12) 0.47146(14) 0.63803(19) 0.0123(3) Uani 1 1 d . . .
C4 C 0.61470(12) 0.45114(14) 0.7609(2) 0.0127(3) Uani 1 1 d . . .
C5 C 0.70077(11) 0.48049(15) 0.7120(2) 0.0130(3) Uani 1 1 d . . .
C6 C 0.69134(12) 0.52254(14) 0.5614(2) 0.0124(3) Uani 1 1 d . . .
C7 C 0.61999(12) 0.40900(14) 0.9100(2) 0.0133(3) Uani 1 1 d . . .
C8 C 0.71374(12) 0.40874(14) 0.9705(2) 0.0138(3) Uani 1 1 d . . .
C9 C 0.73758(13) 0.36995(15) 1.1144(2) 0.0170(4) Uani 1 1 d . . .
H9A H 0.8004 0.3708 1.1540 0.020 Uiso 1 1 calc R . .
C10 C 0.66773(14) 0.33013(16) 1.1983(2) 0.0188(4) Uani 1 1 d . . .
H10A H 0.6827 0.3035 1.2966 0.023 Uiso 1 1 calc R . .
C11 C 0.57478(13) 0.32876(16) 1.1394(2) 0.0180(4) Uani 1 1 d . . .
H11A H 0.5279 0.3003 1.1982 0.022 Uiso 1 1 calc R . .
C12 C 0.55070(12) 0.36806(15) 0.9974(2) 0.0157(4) Uani 1 1 d . . .
H12A H 0.4876 0.3674 0.9593 0.019 Uiso 1 1 calc R . .
C13 C 0.76452(11) 0.56824(15) 0.47150(19) 0.0127(3) Uani 1 1 d . . .
C14 C 0.83974(12) 0.50028(15) 0.4343(2) 0.0141(3) Uani 1 1 d . . .
C15 C 0.90395(12) 0.54369(16) 0.3404(2) 0.0181(4) Uani 1 1 d . . .
H15A H 0.9547 0.4979 0.3161 0.022 Uiso 1 1 calc R . .
C16 C 0.89577(13) 0.65207(18) 0.2815(2) 0.0208(4) Uani 1 1 d . . .
C17 C 0.82272(13) 0.71911(16) 0.3231(2) 0.0198(4) Uani 1 1 d . . .
H17A H 0.8171 0.7939 0.2854 0.024 Uiso 1 1 calc R . .
C18 C 0.75763(12) 0.68032(15) 0.4181(2) 0.0160(4) Uani 1 1 d . . .
C19 C 0.85113(13) 0.38007(16) 0.4881(2) 0.0183(4) Uani 1 1 d . . .
H19A H 0.9073 0.3476 0.4503 0.027 Uiso 1 1 calc R . .
H19B H 0.7969 0.3356 0.4517 0.027 Uiso 1 1 calc R . .
H19C H 0.8565 0.3790 0.5973 0.027 Uiso 1 1 calc R . .
C20 C 0.96352(15) 0.6969(2) 0.1759(3) 0.0361(6) Uani 1 1 d . . .
H20A H 1.0099 0.6388 0.1586 0.054 Uiso 1 1 calc R . .
H20B H 0.9946 0.7639 0.2194 0.054 Uiso 1 1 calc R . .
H20C H 0.9301 0.7171 0.0811 0.054 Uiso 1 1 calc R . .
C21 C 0.68429(13) 0.76179(16) 0.4645(2) 0.0209(4) Uani 1 1 d . . .
H21A H 0.6918 0.8345 0.4149 0.031 Uiso 1 1 calc R . .
H21B H 0.6910 0.7724 0.5727 0.031 Uiso 1 1 calc R . .
H21C H 0.6225 0.7312 0.4359 0.031 Uiso 1 1 calc R . .

loop_
_atom_site_aniso_label
_atom_site_aniso_U_11
_atom_site_aniso_U_22
_atom_site_aniso_U_33
_atom_site_aniso_U_23
_atom_site_aniso_U_13
_atom_site_aniso_U_12
S1 0.0101(2) 0.0171(2) 0.0170(2) 0.00127(15) -0.00090(15) 0.00010(15)
C1 0.0113(8) 0.0129(8) 0.0149(8) 0.0013(6) 0.0032(6) 0.0002(6)
C2 0.0103(7) 0.0117(7) 0.0151(8) 0.0005(6) 0.0016(6) 0.0000(6)
C3 0.0120(8) 0.0119(8) 0.0130(8) 0.0006(6) 0.0013(6) 0.0000(6)
C4 0.0117(8) 0.0116(8) 0.0149(8) -0.0001(6) 0.0019(6) 0.0003(6)
C5 0.0097(7) 0.0136(8) 0.0157(8) 0.0001(6) -0.0002(6) 0.0006(6)
C6 0.0107(7) 0.0107(7) 0.0160(8) -0.0002(6) 0.0013(6) 0.0004(6)
C7 0.0144(8) 0.0102(7) 0.0148(8) -0.0018(6) -0.0015(6) 0.0014(6)
C8 0.0142(8) 0.0110(8) 0.0162(8) -0.0013(6) 0.0015(6) 0.0004(6)
C9 0.0186(8) 0.0146(8) 0.0171(9) -0.0011(7) -0.0036(7) 0.0011(7)
C10 0.0245(9) 0.0162(9) 0.0153(9) 0.0014(7) -0.0015(7) 0.0002(7)
C11 0.0218(9) 0.0154(8) 0.0172(9) 0.0011(7) 0.0037(7) -0.0027(7)
C12 0.0147(8) 0.0146(8) 0.0178(9) 0.0000(6) 0.0013(6) -0.0006(6)
C13 0.0085(7) 0.0146(8) 0.0151(8) 0.0011(6) 0.0007(6) -0.0013(6)
C14 0.0108(7) 0.0163(8) 0.0152(8) 0.0009(6) 0.0000(6) 0.0002(6)
C15 0.0104(8) 0.0225(9) 0.0215(9) 0.0022(7) 0.0031(7) 0.0021(7)
C16 0.0127(8) 0.0266(10) 0.0232(10) 0.0082(8) 0.0030(7) -0.0014(7)
C17 0.0145(8) 0.0184(9) 0.0266(10) 0.0080(7) 0.0012(7) -0.0018(7)
C18 0.0113(8) 0.0157(8) 0.0209(9) 0.0019(7) 0.0002(6) -0.0007(6)
C19 0.0166(8) 0.0170(9) 0.0214(9) 0.0022(7) 0.0020(7) 0.0027(7)
C20 0.0203(10) 0.0461(14) 0.0436(14) 0.0265(11) 0.0141(9) 0.0041(9)
C21 0.0181(9) 0.0147(8) 0.0302(11) 0.0019(7) 0.0045(7) 0.0022(7)

_geom_special_details            
;
 All esds (except the esd in the dihedral angle between two l.s. planes)
 are estimated using the full covariance matrix.  The cell esds are taken
 into account individually in the estimation of esds in distances, angles
 and torsion angles; correlations between esds in cell parameters are only
 used when they are defined by crystal symmetry.  An approximate (isotropic)
 treatment of cell esds is used for estimating esds involving l.s. planes.
;

loop_
_geom_bond_atom_site_label_1
_geom_bond_atom_site_label_2
_geom_bond_distance
_geom_bond_site_symmetry_2
_geom_bond_publ_flag
S1 C5 1.7301(18) . ?
S1 C8 1.7491(18) . ?
C1 C3 1.371(2) 3_666 ?
C1 C2 1.421(2) . ?
C1 H1A 0.9500 . ?
C2 C6 1.407(2) . ?
C2 C3 1.454(2) . ?
C3 C1 1.371(2) 3_666 ?
C3 C4 1.457(2) . ?
C4 C5 1.391(2) . ?
C4 C7 1.429(2) . ?
C5 C6 1.441(2) . ?
C6 C13 1.477(2) . ?
C7 C12 1.401(2) . ?
C7 C8 1.423(2) . ?
C8 C9 1.394(3) . ?
C9 C10 1.384(3) . ?
C9 H9A 0.9500 . ?
C10 C11 1.407(3) . ?
C10 H10A 0.9500 . ?
C11 C12 1.381(3) . ?
C11 H11A 0.9500 . ?
C12 H12A 0.9500 . ?
C13 C14 1.411(2) . ?
C13 C18 1.414(2) . ?
C14 C15 1.395(2) . ?
C14 C19 1.510(3) . ?
C15 C16 1.391(3) . ?
C15 H15A 0.9500 . ?
C16 C17 1.392(3) . ?
C16 C20 1.507(3) . ?
C17 C18 1.392(3) . ?
C17 H17A 0.9500 . ?
C18 C21 1.513(3) . ?
C19 H19A 0.9800 . ?
C19 H19B 0.9800 . ?
C19 H19C 0.9800 . ?
C20 H20A 0.9800 . ?
C20 H20B 0.9800 . ?
C20 H20C 0.9800 . ?
C21 H21A 0.9800 . ?
C21 H21B 0.9800 . ?
C21 H21C 0.9800 . ?

loop_
_geom_angle_atom_site_label_1
_geom_angle_atom_site_label_2
_geom_angle_atom_site_label_3
_geom_angle
_geom_angle_site_symmetry_1
_geom_angle_site_symmetry_3
_geom_angle_publ_flag
C5 S1 C8 90.50(8) . . ?
C3 C1 C2 118.13(16) 3_666 . ?
C3 C1 H1A 120.9 3_666 . ?
C2 C1 H1A 120.9 . . ?
C6 C2 C1 129.66(16) . . ?
C6 C2 C3 109.67(15) . . ?
C1 C2 C3 120.67(15) . . ?
C1 C3 C2 121.19(16) 3_666 . ?
C1 C3 C4 132.75(16) 3_666 . ?
C2 C3 C4 106.06(14) . . ?
C5 C4 C7 113.24(15) . . ?
C5 C4 C3 107.36(15) . . ?
C7 C4 C3 139.38(16) . . ?
C4 C5 C6 110.87(15) . . ?
C4 C5 S1 113.13(13) . . ?
C6 C5 S1 135.99(13) . . ?
C2 C6 C5 106.01(15) . . ?
C2 C6 C13 125.84(16) . . ?
C5 C6 C13 128.12(15) . . ?
C12 C7 C8 118.79(16) . . ?
C12 C7 C4 130.91(16) . . ?
C8 C7 C4 110.28(15) . . ?
C9 C8 C7 121.46(16) . . ?
C9 C8 S1 125.67(14) . . ?
C7 C8 S1 112.85(13) . . ?
C10 C9 C8 118.51(17) . . ?
C10 C9 H9A 120.7 . . ?
C8 C9 H9A 120.7 . . ?
C9 C10 C11 120.66(17) . . ?
C9 C10 H10A 119.7 . . ?
C11 C10 H10A 119.7 . . ?
C12 C11 C10 121.05(17) . . ?
C12 C11 H11A 119.5 . . ?
C10 C11 H11A 119.5 . . ?
C11 C12 C7 119.51(17) . . ?
C11 C12 H12A 120.2 . . ?
C7 C12 H12A 120.2 . . ?
C14 C13 C18 119.51(16) . . ?
C14 C13 C6 120.81(16) . . ?
C18 C13 C6 119.65(15) . . ?
C15 C14 C13 119.21(16) . . ?
C15 C14 C19 118.69(16) . . ?
C13 C14 C19 122.06(16) . . ?
C16 C15 C14 121.94(17) . . ?
C16 C15 H15A 119.0 . . ?
C14 C15 H15A 119.0 . . ?
C15 C16 C17 118.01(17) . . ?
C15 C16 C20 121.61(18) . . ?
C17 C16 C20 120.37(19) . . ?
C18 C17 C16 122.22(17) . . ?
C18 C17 H17A 118.9 . . ?
C16 C17 H17A 118.9 . . ?
C17 C18 C13 119.00(17) . . ?
C17 C18 C21 118.31(17) . . ?
C13 C18 C21 122.65(16) . . ?
C14 C19 H19A 109.5 . . ?
C14 C19 H19B 109.5 . . ?
H19A C19 H19B 109.5 . . ?
C14 C19 H19C 109.5 . . ?
H19A C19 H19C 109.5 . . ?
H19B C19 H19C 109.5 . . ?
C16 C20 H20A 109.5 . . ?
C16 C20 H20B 109.5 . . ?
H20A C20 H20B 109.5 . . ?
C16 C20 H20C 109.5 . . ?
H20A C20 H20C 109.5 . . ?
H20B C20 H20C 109.5 . . ?
C18 C21 H21A 109.5 . . ?
C18 C21 H21B 109.5 . . ?
H21A C21 H21B 109.5 . . ?
C18 C21 H21C 109.5 . . ?
H21A C21 H21C 109.5 . . ?
H21B C21 H21C 109.5 . . ?

loop_
_geom_torsion_atom_site_label_1
_geom_torsion_atom_site_label_2
_geom_torsion_atom_site_label_3
_geom_torsion_atom_site_label_4
_geom_torsion
_geom_torsion_site_symmetry_1
_geom_torsion_site_symmetry_2
_geom_torsion_site_symmetry_3
_geom_torsion_site_symmetry_4
_geom_torsion_publ_flag
C3 C1 C2 C6 -179.29(17) 3_666 . . . ?
C3 C1 C2 C3 1.1(3) 3_666 . . . ?
C6 C2 C3 C1 179.18(16) . . . 3_666 ?
C1 C2 C3 C1 -1.1(3) . . . 3_666 ?
C6 C2 C3 C4 -0.57(19) . . . . ?
C1 C2 C3 C4 179.12(15) . . . . ?
C1 C3 C4 C5 179.76(19) 3_666 . . . ?
C2 C3 C4 C5 -0.53(19) . . . . ?
C1 C3 C4 C7 1.6(4) 3_666 . . . ?
C2 C3 C4 C7 -178.6(2) . . . . ?
C7 C4 C5 C6 -179.90(14) . . . . ?
C3 C4 C5 C6 1.4(2) . . . . ?
C7 C4 C5 S1 0.0(2) . . . . ?
C3 C4 C5 S1 -178.68(12) . . . . ?
C8 S1 C5 C4 -0.20(14) . . . . ?
C8 S1 C5 C6 179.64(19) . . . . ?
C1 C2 C6 C5 -178.25(17) . . . . ?
C3 C2 C6 C5 1.40(19) . . . . ?
C1 C2 C6 C13 3.6(3) . . . . ?
C3 C2 C6 C13 -176.78(16) . . . . ?
C4 C5 C6 C2 -1.8(2) . . . . ?
S1 C5 C6 C2 178.38(16) . . . . ?
C4 C5 C6 C13 176.34(16) . . . . ?
S1 C5 C6 C13 -3.5(3) . . . . ?
C5 C4 C7 C12 -177.95(18) . . . . ?
C3 C4 C7 C12 0.1(4) . . . . ?
C5 C4 C7 C8 0.3(2) . . . . ?
C3 C4 C7 C8 178.3(2) . . . . ?
C12 C7 C8 C9 -0.7(3) . . . . ?
C4 C7 C8 C9 -179.17(16) . . . . ?
C12 C7 C8 S1 178.04(13) . . . . ?
C4 C7 C8 S1 -0.44(19) . . . . ?
C5 S1 C8 C9 179.04(17) . . . . ?
C5 S1 C8 C7 0.37(14) . . . . ?
C7 C8 C9 C10 0.6(3) . . . . ?
S1 C8 C9 C10 -177.95(14) . . . . ?
C8 C9 C10 C11 0.1(3) . . . . ?
C9 C10 C11 C12 -0.7(3) . . . . ?
C10 C11 C12 C7 0.6(3) . . . . ?
C8 C7 C12 C11 0.1(3) . . . . ?
C4 C7 C12 C11 178.19(18) . . . . ?
C2 C6 C13 C14 -119.9(2) . . . . ?
C5 C6 C13 C14 62.3(3) . . . . ?
C2 C6 C13 C18 58.0(3) . . . . ?
C5 C6 C13 C18 -119.7(2) . . . . ?
C18 C13 C14 C15 -2.6(3) . . . . ?
C6 C13 C14 C15 175.43(17) . . . . ?
C18 C13 C14 C19 179.87(17) . . . . ?
C6 C13 C14 C19 -2.1(3) . . . . ?
C13 C14 C15 C16 -0.4(3) . . . . ?
C19 C14 C15 C16 177.28(18) . . . . ?
C14 C15 C16 C17 2.3(3) . . . . ?
C14 C15 C16 C20 -177.8(2) . . . . ?
C15 C16 C17 C18 -1.4(3) . . . . ?
C20 C16 C17 C18 178.8(2) . . . . ?
C16 C17 C18 C13 -1.5(3) . . . . ?
C16 C17 C18 C21 176.24(19) . . . . ?
C14 C13 C18 C17 3.5(3) . . . . ?
C6 C13 C18 C17 -174.56(17) . . . . ?
C14 C13 C18 C21 -174.18(17) . . . . ?
C6 C13 C18 C21 7.8(3) . . . . ?

_diffrn_measured_fraction_theta_max 0.988
_diffrn_reflns_theta_full        27.99
_diffrn_measured_fraction_theta_full 0.988
_refine_diff_density_max         0.538
_refine_diff_density_min         -0.568
_refine_diff_density_rms         0.071
_database_code_depnum_ccdc_archive 'CCDC 949865'
#######################################################################
#
#                 Cambridge Crystallographic Data Centre
#                                CCDC 
# 
#######################################################################
# 
#  This CIF contains data from an original supplementary publication
#  deposited with the CCDC, and may include chemical, crystal,
#  experimental, refinement, atomic coordinates,
#  anisotropic displacement parameters and molecular geometry data,
#  as required by the journal to which it was submitted.
#
#  This CIF is provided on the understanding that it is used for bona
#  fide research purposes only. It may contain copyright material
#  of the CCDC or of third parties, and may not be copied or further
#  disseminated in any form, whether machine-readable or not,
#  except for the purpose of generating routine backup copies
#  on your local computer system.
# 
#  For further information on the CCDC, data deposition and
#  data retrieval see:
#                         www.ccdc.cam.ac.uk
#
#  Bona fide researchers may freely download Mercury and enCIFer
#  from this site to visualise CIF-encoded structures and 
#  to carry out CIF format checking respectively.
#
data_mo_mh100_0m

_audit_creation_method           SHELXTL
_chemical_name_systematic        
; 
 ? 
;
_chemical_name_common            ?
_chemical_melting_point          ?
_chemical_formula_moiety         ?
_chemical_formula_sum            'C42 H32 S2'
_chemical_formula_weight         600.80

loop_
_atom_type_symbol
_atom_type_description
_atom_type_scat_dispersion_real
_atom_type_scat_dispersion_imag
_atom_type_scat_source
C C 0.0033 0.0016 'International Tables Vol C Tables 4.2.6.8 and 6.1.1.4'
H H 0.0000 0.0000 'International Tables Vol C Tables 4.2.6.8 and 6.1.1.4'
S S 0.1246 0.1234 'International Tables Vol C Tables 4.2.6.8 and 6.1.1.4'

_symmetry_cell_setting           Monoclinic
_symmetry_space_group_name_H-M   P2(1)/n

loop_
_symmetry_equiv_pos_as_xyz
'x, y, z'
'-x+1/2, y+1/2, -z+1/2'
'-x, -y, -z'
'x-1/2, -y-1/2, z-1/2'

_cell_length_a                   13.689(2)
_cell_length_b                   7.3177(12)
_cell_length_c                   17.167(3)
_cell_angle_alpha                90.00
_cell_angle_beta                 112.808(3)
_cell_angle_gamma                90.00
_cell_volume                     1585.2(4)
_cell_formula_units_Z            2
_cell_measurement_temperature    100(2)
_cell_measurement_reflns_used    4282
_cell_measurement_theta_min      2.42
_cell_measurement_theta_max      28.04

_exptl_crystal_description       plate
_exptl_crystal_colour            red
_exptl_crystal_size_max          0.19
_exptl_crystal_size_mid          0.10
_exptl_crystal_size_min          0.02
_exptl_crystal_density_meas      ?
_exptl_crystal_density_diffrn    1.259
_exptl_crystal_density_method    'not measured'
_exptl_crystal_F_000             632
_exptl_absorpt_coefficient_mu    0.198
_exptl_absorpt_correction_type   multi-scan
_exptl_absorpt_correction_T_min  0.9634
_exptl_absorpt_correction_T_max  0.9941
_exptl_absorpt_process_details   SADABS

_exptl_special_details           
; 
 ? 
;

_diffrn_ambient_temperature      100(2)
_diffrn_radiation_wavelength     0.71073
_diffrn_radiation_type           MoK\a
_diffrn_radiation_source         'fine-focus sealed tube'
_diffrn_radiation_monochromator  'Triumph mirror'
_diffrn_measurement_device_type  'Bruker APEX-II CCD'
_diffrn_measurement_method       '\f and \w scans'
_diffrn_detector_area_resol_mean ?
_diffrn_reflns_number            10867
_diffrn_reflns_av_R_equivalents  0.0518
_diffrn_reflns_av_sigmaI/netI    0.0516
_diffrn_reflns_limit_h_min       -17
_diffrn_reflns_limit_h_max       17
_diffrn_reflns_limit_k_min       -9
_diffrn_reflns_limit_k_max       9
_diffrn_reflns_limit_l_min       -19
_diffrn_reflns_limit_l_max       21
_diffrn_reflns_theta_min         2.42
_diffrn_reflns_theta_max         27.00
_reflns_number_total             3372
_reflns_number_gt                2528
_reflns_threshold_expression     >2sigma(I)

_computing_data_collection       'Bruker APEX2'
_computing_cell_refinement       'Bruker SAINT'
_computing_data_reduction        'Bruker SAINT'
_computing_structure_solution    'SHELXS-97 (Sheldrick, 2008)'
_computing_structure_refinement  'SHELXL-97 (Sheldrick, 2008)'
_computing_molecular_graphics    'Bruker SHELXTL'
_computing_publication_material  'Bruker SHELXTL'

_refine_special_details          
; 
 Refinement of F^2^ against ALL reflections.  The weighted R-factor wR and 
 goodness of fit S are based on F^2^, conventional R-factors R are based 
 on F, with F set to zero for negative F^2^. The threshold expression of 
 F^2^ > 2sigma(F^2^) is used only for calculating R-factors(gt) etc. and is 
 not relevant to the choice of reflections for refinement.  R-factors based 
 on F^2^ are statistically about twice as large as those based on F, and R- 
 factors based on ALL data will be even larger. 
;

_refine_ls_structure_factor_coef Fsqd
_refine_ls_matrix_type           full
_refine_ls_weighting_scheme      calc
_refine_ls_weighting_details     
'calc w=1/[\s^2^(Fo^2^)+(0.0682P)^2^+0.3110P] where P=(Fo^2^+2Fc^2^)/3'
_atom_sites_solution_primary     direct
_atom_sites_solution_secondary   difmap
_atom_sites_solution_hydrogens   difmap
_refine_ls_hydrogen_treatment    refall
_refine_ls_extinction_method     none
_refine_ls_extinction_coef       ?
_refine_ls_number_reflns         3372
_refine_ls_number_parameters     263
_refine_ls_number_restraints     0
_refine_ls_R_factor_all          0.0730
_refine_ls_R_factor_gt           0.0483
_refine_ls_wR_factor_ref         0.1261
_refine_ls_wR_factor_gt          0.1135
_refine_ls_goodness_of_fit_ref   1.047
_refine_ls_restrained_S_all      1.047
_refine_ls_shift/su_max          0.001
_refine_ls_shift/su_mean         0.000

loop_
_atom_site_label
_atom_site_type_symbol
_atom_site_fract_x
_atom_site_fract_y
_atom_site_fract_z
_atom_site_U_iso_or_equiv
_atom_site_adp_type
_atom_site_occupancy
_atom_site_symmetry_multiplicity
_atom_site_calc_flag
_atom_site_refinement_flags
_atom_site_disorder_assembly
_atom_site_disorder_group
S1 S 0.75574(4) -0.19446(7) 0.76867(3) 0.01750(16) Uani 1 1 d . . .
C1 C 0.98656(17) 0.1157(3) 1.06359(14) 0.0155(4) Uani 1 1 d . . .
C2 C 0.89914(17) 0.0602(3) 0.99101(14) 0.0157(4) Uani 1 1 d . . .
C3 C 0.91434(17) -0.0563(3) 0.92778(13) 0.0156(4) Uani 1 1 d . . .
C4 C 0.81018(17) -0.0813(3) 0.86354(14) 0.0160(4) Uani 1 1 d . . .
C5 C 0.73632(17) 0.0142(3) 0.88517(14) 0.0165(4) Uani 1 1 d . . .
C6 C 0.79056(17) 0.1013(3) 0.96530(14) 0.0160(4) Uani 1 1 d . . .
C7 C 0.63067(17) 0.0015(3) 0.82111(14) 0.0157(4) Uani 1 1 d . . .
C8 C 0.62983(17) -0.1071(3) 0.75249(14) 0.0170(5) Uani 1 1 d . . .
C9 C 0.53870(18) -0.1319(3) 0.68027(15) 0.0213(5) Uani 1 1 d . . .
C10 C 0.44660(19) -0.0454(3) 0.67568(17) 0.0245(5) Uani 1 1 d . . .
C11 C 0.44515(18) 0.0607(3) 0.74280(16) 0.0229(5) Uani 1 1 d . . .
C12 C 0.53499(17) 0.0836(3) 0.81506(15) 0.0197(5) Uani 1 1 d . . .
C13 C 0.74019(16) 0.1997(3) 1.01577(14) 0.0165(4) Uani 1 1 d . . .
C14 C 0.70132(17) 0.3781(3) 0.99417(14) 0.0185(5) Uani 1 1 d . . .
C15 C 0.64996(17) 0.4617(3) 1.04127(15) 0.0214(5) Uani 1 1 d . . .
C16 C 0.63692(17) 0.3741(3) 1.10792(15) 0.0223(5) Uani 1 1 d . . .
C17 C 0.67688(18) 0.1981(3) 1.12870(15) 0.0218(5) Uani 1 1 d . . .
C18 C 0.72825(17) 0.1095(3) 1.08350(14) 0.0193(5) Uani 1 1 d . . .
C19 C 0.7164(2) 0.4807(3) 0.92390(18) 0.0271(6) Uani 1 1 d . . .
C20 C 0.5821(2) 0.4668(4) 1.15856(18) 0.0311(6) Uani 1 1 d . . .
C21 C 0.7699(2) -0.0819(3) 1.10805(18) 0.0293(6) Uani 1 1 d . . .
H1 H 0.9807(18) 0.186(3) 1.1080(16) 0.016(6) Uiso 1 1 d . . .
H9 H 0.538(2) -0.202(3) 0.6342(17) 0.023(6) Uiso 1 1 d . . .
H10 H 0.385(2) -0.060(3) 0.6284(17) 0.022(6) Uiso 1 1 d . . .
H11 H 0.377(2) 0.121(4) 0.7403(17) 0.029(7) Uiso 1 1 d . . .
H12 H 0.5349(19) 0.155(3) 0.8626(16) 0.020(6) Uiso 1 1 d . . .
H15 H 0.619(2) 0.584(4) 1.0247(18) 0.034(7) Uiso 1 1 d . . .
H17 H 0.6660(19) 0.134(3) 1.1757(16) 0.019(6) Uiso 1 1 d . . .
H19A H 0.679(2) 0.424(4) 0.869(2) 0.047(9) Uiso 1 1 d . . .
H19B H 0.692(2) 0.607(5) 0.9227(19) 0.044(8) Uiso 1 1 d . . .
H19C H 0.793(2) 0.487(3) 0.9342(16) 0.027(7) Uiso 1 1 d . . .
H20A H 0.634(3) 0.553(5) 1.203(3) 0.068(11) Uiso 1 1 d . . .
H20B H 0.522(3) 0.538(4) 1.122(2) 0.055(9) Uiso 1 1 d . . .
H20C H 0.559(2) 0.375(5) 1.192(2) 0.052(9) Uiso 1 1 d . . .
H21A H 0.848(2) -0.080(4) 1.1410(18) 0.036(8) Uiso 1 1 d . . .
H21B H 0.742(2) -0.143(4) 1.1503(18) 0.036(7) Uiso 1 1 d . . .
H21C H 0.749(2) -0.159(4) 1.057(2) 0.046(9) Uiso 1 1 d . . .

loop_
_atom_site_aniso_label
_atom_site_aniso_U_11
_atom_site_aniso_U_22
_atom_site_aniso_U_33
_atom_site_aniso_U_23
_atom_site_aniso_U_13
_atom_site_aniso_U_12
S1 0.0189(3) 0.0161(3) 0.0135(3) -0.0025(2) 0.0018(2) 0.0012(2)
C1 0.0187(10) 0.0135(10) 0.0122(11) 0.0011(8) 0.0037(9) 0.0025(8)
C2 0.0175(10) 0.0130(10) 0.0157(12) 0.0005(8) 0.0054(9) 0.0013(8)
C3 0.0201(11) 0.0123(10) 0.0132(12) 0.0001(8) 0.0052(9) 0.0016(8)
C4 0.0206(11) 0.0120(10) 0.0134(11) 0.0009(8) 0.0043(9) 0.0008(8)
C5 0.0191(10) 0.0132(10) 0.0158(12) 0.0017(8) 0.0053(9) 0.0004(8)
C6 0.0181(10) 0.0118(10) 0.0151(12) 0.0025(8) 0.0031(9) 0.0013(8)
C7 0.0184(10) 0.0107(9) 0.0155(12) 0.0026(8) 0.0039(9) -0.0015(8)
C8 0.0189(10) 0.0125(10) 0.0171(12) 0.0027(8) 0.0041(9) -0.0009(8)
C9 0.0218(11) 0.0170(11) 0.0178(13) -0.0011(9) -0.0003(10) -0.0043(9)
C10 0.0193(11) 0.0198(12) 0.0259(15) 0.0030(9) -0.0006(11) -0.0050(9)
C11 0.0174(11) 0.0182(11) 0.0279(14) 0.0038(9) 0.0030(10) -0.0004(9)
C12 0.0194(11) 0.0154(11) 0.0224(13) 0.0017(9) 0.0059(10) 0.0017(8)
C13 0.0130(9) 0.0179(10) 0.0155(12) -0.0031(8) 0.0020(9) 0.0001(8)
C14 0.0157(10) 0.0181(11) 0.0172(12) -0.0014(9) 0.0015(9) 0.0002(8)
C15 0.0187(11) 0.0199(12) 0.0204(13) -0.0023(9) 0.0019(10) 0.0057(9)
C16 0.0159(10) 0.0287(12) 0.0187(13) -0.0070(9) 0.0028(10) 0.0022(9)
C17 0.0201(11) 0.0251(12) 0.0170(12) 0.0002(9) 0.0038(10) -0.0013(9)
C18 0.0182(10) 0.0192(11) 0.0177(12) -0.0009(9) 0.0039(9) 0.0003(9)
C19 0.0364(14) 0.0195(13) 0.0294(16) 0.0037(10) 0.0171(13) 0.0064(10)
C20 0.0307(14) 0.0388(16) 0.0234(15) -0.0040(12) 0.0101(13) 0.0117(12)
C21 0.0407(16) 0.0228(13) 0.0256(15) 0.0043(11) 0.0141(13) 0.0052(11)

_geom_special_details            
; 
 All esds (except the esd in the dihedral angle between two l.s. planes) 
 are estimated using the full covariance matrix.  The cell esds are taken 
 into account individually in the estimation of esds in distances, angles 
 and torsion angles; correlations between esds in cell parameters are only 
 used when they are defined by crystal symmetry.  An approximate (isotropic) 
 treatment of cell esds is used for estimating esds involving l.s. planes. 
;

loop_
_geom_bond_atom_site_label_1
_geom_bond_atom_site_label_2
_geom_bond_distance
_geom_bond_site_symmetry_2
_geom_bond_publ_flag
S1 C4 1.718(2) . ?
S1 C8 1.756(2) . ?
C1 C3 1.377(3) 3_757 ?
C1 C2 1.412(3) . ?
C1 H1 0.95(2) . ?
C2 C6 1.409(3) . ?
C2 C3 1.457(3) . ?
C3 C1 1.377(3) 3_757 ?
C3 C4 1.437(3) . ?
C4 C5 1.393(3) . ?
C5 C6 1.435(3) . ?
C5 C7 1.441(3) . ?
C6 C13 1.486(3) . ?
C7 C12 1.408(3) . ?
C7 C8 1.418(3) . ?
C8 C9 1.388(3) . ?
C9 C10 1.385(3) . ?
C9 H9 0.94(3) . ?
C10 C11 1.396(3) . ?
C10 H10 0.93(3) . ?
C11 C12 1.377(3) . ?
C11 H11 1.02(3) . ?
C12 H12 0.97(2) . ?
C13 C18 1.401(3) . ?
C13 C14 1.404(3) . ?
C14 C15 1.401(3) . ?
C14 C19 1.501(3) . ?
C15 C16 1.382(3) . ?
C15 H15 0.98(3) . ?
C16 C17 1.390(3) . ?
C16 C20 1.511(3) . ?
C17 C18 1.393(3) . ?
C17 H17 0.99(2) . ?
C18 C21 1.509(3) . ?
C19 H19A 0.97(3) . ?
C19 H19B 0.98(3) . ?
C19 H19C 0.99(3) . ?
C20 H20A 1.03(4) . ?
C20 H20B 0.97(4) . ?
C20 H20C 1.01(3) . ?
C21 H21A 1.00(3) . ?
C21 H21B 1.05(3) . ?
C21 H21C 0.99(3) . ?

loop_
_geom_angle_atom_site_label_1
_geom_angle_atom_site_label_2
_geom_angle_atom_site_label_3
_geom_angle
_geom_angle_site_symmetry_1
_geom_angle_site_symmetry_3
_geom_angle_publ_flag
C4 S1 C8 90.75(10) . . ?
C3 C1 C2 117.8(2) 3_757 . ?
C3 C1 H1 118.1(15) 3_757 . ?
C2 C1 H1 124.0(14) . . ?
C1 C2 C6 130.2(2) . . ?
C1 C2 C3 120.59(19) . . ?
C6 C2 C3 109.23(19) . . ?
C1 C3 C4 133.3(2) 3_757 . ?
C1 C3 C2 121.6(2) 3_757 . ?
C4 C3 C2 105.11(18) . . ?
C5 C4 C3 109.78(19) . . ?
C5 C4 S1 113.67(16) . . ?
C3 C4 S1 136.54(16) . . ?
C4 C5 C6 108.61(19) . . ?
C4 C5 C7 112.45(19) . . ?
C6 C5 C7 138.90(19) . . ?
C2 C6 C5 107.25(18) . . ?
C2 C6 C13 126.3(2) . . ?
C5 C6 C13 126.14(19) . . ?
C12 C7 C8 118.1(2) . . ?
C12 C7 C5 131.2(2) . . ?
C8 C7 C5 110.65(18) . . ?
C9 C8 C7 122.0(2) . . ?
C9 C8 S1 125.50(18) . . ?
C7 C8 S1 112.41(16) . . ?
C10 C9 C8 118.3(2) . . ?
C10 C9 H9 119.3(16) . . ?
C8 C9 H9 122.4(16) . . ?
C9 C10 C11 120.7(2) . . ?
C9 C10 H10 120.2(15) . . ?
C11 C10 H10 119.0(15) . . ?
C12 C11 C10 121.2(2) . . ?
C12 C11 H11 118.0(15) . . ?
C10 C11 H11 120.8(15) . . ?
C11 C12 C7 119.7(2) . . ?
C11 C12 H12 122.1(15) . . ?
C7 C12 H12 118.2(15) . . ?
C18 C13 C14 120.22(19) . . ?
C18 C13 C6 119.02(19) . . ?
C14 C13 C6 120.72(19) . . ?
C15 C14 C13 118.5(2) . . ?
C15 C14 C19 120.1(2) . . ?
C13 C14 C19 121.41(19) . . ?
C16 C15 C14 122.0(2) . . ?
C16 C15 H15 118.9(15) . . ?
C14 C15 H15 119.1(15) . . ?
C15 C16 C17 118.5(2) . . ?
C15 C16 C20 121.3(2) . . ?
C17 C16 C20 120.1(2) . . ?
C16 C17 C18 121.4(2) . . ?
C16 C17 H17 118.4(14) . . ?
C18 C17 H17 120.2(14) . . ?
C17 C18 C13 119.3(2) . . ?
C17 C18 C21 119.6(2) . . ?
C13 C18 C21 121.1(2) . . ?
C14 C19 H19A 112.4(18) . . ?
C14 C19 H19B 109.5(17) . . ?
H19A C19 H19B 110(3) . . ?
C14 C19 H19C 110.2(15) . . ?
H19A C19 H19C 108(2) . . ?
H19B C19 H19C 107(2) . . ?
C16 C20 H20A 109.9(19) . . ?
C16 C20 H20B 110.9(19) . . ?
H20A C20 H20B 108(3) . . ?
C16 C20 H20C 111.4(18) . . ?
H20A C20 H20C 106(3) . . ?
H20B C20 H20C 110(3) . . ?
C18 C21 H21A 110.6(16) . . ?
C18 C21 H21B 112.9(15) . . ?
H21A C21 H21B 103(2) . . ?
C18 C21 H21C 109.6(18) . . ?
H21A C21 H21C 113(2) . . ?
H21B C21 H21C 108(2) . . ?

loop_
_geom_torsion_atom_site_label_1
_geom_torsion_atom_site_label_2
_geom_torsion_atom_site_label_3
_geom_torsion_atom_site_label_4
_geom_torsion
_geom_torsion_site_symmetry_1
_geom_torsion_site_symmetry_2
_geom_torsion_site_symmetry_3
_geom_torsion_site_symmetry_4
_geom_torsion_publ_flag
C3 C1 C2 C6 -179.1(2) 3_757 . . . ?
C3 C1 C2 C3 0.0(3) 3_757 . . . ?
C1 C2 C3 C1 0.0(3) . . . 3_757 ?
C6 C2 C3 C1 179.23(19) . . . 3_757 ?
C1 C2 C3 C4 -178.99(19) . . . . ?
C6 C2 C3 C4 0.3(2) . . . . ?
C1 C3 C4 C5 -178.2(2) 3_757 . . . ?
C2 C3 C4 C5 0.6(2) . . . . ?
C1 C3 C4 S1 0.8(4) 3_757 . . . ?
C2 C3 C4 S1 179.60(18) . . . . ?
C8 S1 C4 C5 2.38(17) . . . . ?
C8 S1 C4 C3 -176.6(2) . . . . ?
C3 C4 C5 C6 -1.2(2) . . . . ?
S1 C4 C5 C6 179.56(14) . . . . ?
C3 C4 C5 C7 177.22(17) . . . . ?
S1 C4 C5 C7 -2.0(2) . . . . ?
C1 C2 C6 C5 178.2(2) . . . . ?
C3 C2 C6 C5 -0.9(2) . . . . ?
C1 C2 C6 C13 -7.7(4) . . . . ?
C3 C2 C6 C13 173.20(19) . . . . ?
C4 C5 C6 C2 1.3(2) . . . . ?
C7 C5 C6 C2 -176.4(2) . . . . ?
C4 C5 C6 C13 -172.85(19) . . . . ?
C7 C5 C6 C13 9.4(4) . . . . ?
C4 C5 C7 C12 -176.1(2) . . . . ?
C6 C5 C7 C12 1.5(4) . . . . ?
C4 C5 C7 C8 0.4(2) . . . . ?
C6 C5 C7 C8 178.1(2) . . . . ?
C12 C7 C8 C9 0.9(3) . . . . ?
C5 C7 C8 C9 -176.17(19) . . . . ?
C12 C7 C8 S1 178.41(15) . . . . ?
C5 C7 C8 S1 1.4(2) . . . . ?
C4 S1 C8 C9 175.3(2) . . . . ?
C4 S1 C8 C7 -2.13(16) . . . . ?
C7 C8 C9 C10 0.7(3) . . . . ?
S1 C8 C9 C10 -176.54(17) . . . . ?
C8 C9 C10 C11 -1.3(3) . . . . ?
C9 C10 C11 C12 0.5(3) . . . . ?
C10 C11 C12 C7 1.1(3) . . . . ?
C8 C7 C12 C11 -1.8(3) . . . . ?
C5 C7 C12 C11 174.6(2) . . . . ?
C2 C6 C13 C18 -73.5(3) . . . . ?
C5 C6 C13 C18 99.5(3) . . . . ?
C2 C6 C13 C14 108.9(3) . . . . ?
C5 C6 C13 C14 -78.0(3) . . . . ?
C18 C13 C14 C15 -0.6(3) . . . . ?
C6 C13 C14 C15 177.0(2) . . . . ?
C18 C13 C14 C19 177.8(2) . . . . ?
C6 C13 C14 C19 -4.7(3) . . . . ?
C13 C14 C15 C16 0.1(3) . . . . ?
C19 C14 C15 C16 -178.2(2) . . . . ?
C14 C15 C16 C17 0.4(4) . . . . ?
C14 C15 C16 C20 179.5(2) . . . . ?
C15 C16 C17 C18 -0.6(3) . . . . ?
C20 C16 C17 C18 -179.7(2) . . . . ?
C16 C17 C18 C13 0.2(3) . . . . ?
C16 C17 C18 C21 -179.7(2) . . . . ?
C14 C13 C18 C17 0.4(3) . . . . ?
C6 C13 C18 C17 -177.2(2) . . . . ?
C14 C13 C18 C21 -179.7(2) . . . . ?
C6 C13 C18 C21 2.7(3) . . . . ?

_diffrn_measured_fraction_theta_max 0.976
_diffrn_reflns_theta_full        27.00
_diffrn_measured_fraction_theta_full 0.976
_refine_diff_density_max         0.485
_refine_diff_density_min         -0.265
_refine_diff_density_rms         0.063
_database_code_depnum_ccdc_archive 'CCDC 949866'
#######################################################################
#
#                 Cambridge Crystallographic Data Centre
#                                CCDC 
# 
#######################################################################
# 
#  This CIF contains data from an original supplementary publication
#  deposited with the CCDC, and may include chemical, crystal,
#  experimental, refinement, atomic coordinates,
#  anisotropic displacement parameters and molecular geometry data,
#  as required by the journal to which it was submitted.
#
#  This CIF is provided on the understanding that it is used for bona
#  fide research purposes only. It may contain copyright material
#  of the CCDC or of third parties, and may not be copied or further
#  disseminated in any form, whether machine-readable or not,
#  except for the purpose of generating routine backup copies
#  on your local computer system.
# 
#  For further information on the CCDC, data deposition and
#  data retrieval see:
#                         www.ccdc.cam.ac.uk
#
#  Bona fide researchers may freely download Mercury and enCIFer
#  from this site to visualise CIF-encoded structures and 
#  to carry out CIF format checking respectively.
#
data_mo_mh114_0m

_audit_creation_method           SHELXTL
_chemical_name_systematic        
;
 ?
;
_chemical_name_common            ?
_chemical_melting_point          ?
_chemical_formula_moiety         ?
_chemical_formula_sum            'C17 H14 S'
_chemical_formula_weight         250.34

loop_
_atom_type_symbol
_atom_type_description
_atom_type_scat_dispersion_real
_atom_type_scat_dispersion_imag
_atom_type_scat_source
C C 0.0033 0.0016 'International Tables Vol C Tables 4.2.6.8 and 6.1.1.4'
H H 0.0000 0.0000 'International Tables Vol C Tables 4.2.6.8 and 6.1.1.4'
S S 0.1246 0.1234 'International Tables Vol C Tables 4.2.6.8 and 6.1.1.4'

_symmetry_cell_setting           Triclinic
_symmetry_space_group_name_H-M   P-1

loop_
_symmetry_equiv_pos_as_xyz
'x, y, z'
'-x, -y, -z'

_cell_length_a                   7.9092(14)
_cell_length_b                   8.0857(14)
_cell_length_c                   10.8326(19)
_cell_angle_alpha                91.725(4)
_cell_angle_beta                 107.227(4)
_cell_angle_gamma                105.087(4)
_cell_volume                     634.54(19)
_cell_formula_units_Z            2
_cell_measurement_temperature    100(2)
_cell_measurement_reflns_used    5053
_cell_measurement_theta_min      2.63
_cell_measurement_theta_max      28.28

_exptl_crystal_description       plate
_exptl_crystal_colour            black
_exptl_crystal_size_max          0.14
_exptl_crystal_size_mid          0.04
_exptl_crystal_size_min          0.02
_exptl_crystal_density_meas      ?
_exptl_crystal_density_diffrn    1.310
_exptl_crystal_density_method    'not measured'
_exptl_crystal_F_000             264
_exptl_absorpt_coefficient_mu    0.232
_exptl_absorpt_correction_type   multi-scan
_exptl_absorpt_correction_T_min  0.9682
_exptl_absorpt_correction_T_max  0.9954
_exptl_absorpt_process_details   SADABS

_exptl_special_details           
;
 ?
;

_diffrn_ambient_temperature      100(2)
_diffrn_radiation_wavelength     0.71073
_diffrn_radiation_type           MoK\a
_diffrn_radiation_source         'fine-focus sealed tube'
_diffrn_radiation_monochromator  'triumph mirror'
_diffrn_measurement_device_type  'Bruker APEX-II CCD'
_diffrn_measurement_method       '\f and \w scans'
_diffrn_detector_area_resol_mean ?
_diffrn_standards_number         0
_diffrn_standards_interval_count ?
_diffrn_standards_interval_time  ?
_diffrn_standards_decay_%        ?
_diffrn_reflns_number            8463
_diffrn_reflns_av_R_equivalents  0.0304
_diffrn_reflns_av_sigmaI/netI    0.0310
_diffrn_reflns_limit_h_min       -9
_diffrn_reflns_limit_h_max       9
_diffrn_reflns_limit_k_min       -9
_diffrn_reflns_limit_k_max       9
_diffrn_reflns_limit_l_min       -12
_diffrn_reflns_limit_l_max       12
_diffrn_reflns_theta_min         1.98
_diffrn_reflns_theta_max         25.00
_reflns_number_total             2237
_reflns_number_gt                1893
_reflns_threshold_expression     >2sigma(I)

_computing_data_collection       'Bruker APEX2'
_computing_cell_refinement       'Bruker SAINT'
_computing_data_reduction        'Bruker SAINT'
_computing_structure_solution    'SHELXS-97 (Sheldrick, 1990)'
_computing_structure_refinement  'SHELXL-97 (Sheldrick, 1997)'
_computing_molecular_graphics    'Bruker SHELXTL'
_computing_publication_material  'Bruker SHELXTL'

_refine_special_details          
;
 Refinement of F^2^ against ALL reflections.  The weighted R-factor wR and
 goodness of fit S are based on F^2^, conventional R-factors R are based
 on F, with F set to zero for negative F^2^. The threshold expression of
 F^2^ > 2sigma(F^2^) is used only for calculating R-factors(gt) etc. and is
 not relevant to the choice of reflections for refinement.  R-factors based
 on F^2^ are statistically about twice as large as those based on F, and R-
 factors based on ALL data will be even larger.
;

_refine_ls_structure_factor_coef Fsqd
_refine_ls_matrix_type           full
_refine_ls_weighting_scheme      calc
_refine_ls_weighting_details     
'calc w=1/[\s^2^(Fo^2^)+(0.0604P)^2^+0.7934P] where P=(Fo^2^+2Fc^2^)/3'
_atom_sites_solution_primary     direct
_atom_sites_solution_secondary   difmap
_atom_sites_solution_hydrogens   difmap
_refine_ls_hydrogen_treatment    refall
_refine_ls_extinction_method     none
_refine_ls_extinction_coef       ?
_refine_ls_number_reflns         2237
_refine_ls_number_parameters     219
_refine_ls_number_restraints     0
_refine_ls_R_factor_all          0.0549
_refine_ls_R_factor_gt           0.0449
_refine_ls_wR_factor_ref         0.1196
_refine_ls_wR_factor_gt          0.1126
_refine_ls_goodness_of_fit_ref   1.005
_refine_ls_restrained_S_all      1.005
_refine_ls_shift/su_max          0.000
_refine_ls_shift/su_mean         0.000

loop_
_atom_site_label
_atom_site_type_symbol
_atom_site_fract_x
_atom_site_fract_y
_atom_site_fract_z
_atom_site_U_iso_or_equiv
_atom_site_adp_type
_atom_site_occupancy
_atom_site_symmetry_multiplicity
_atom_site_calc_flag
_atom_site_refinement_flags
_atom_site_disorder_assembly
_atom_site_disorder_group
S1 S 0.84680(8) 0.42922(8) 0.26869(6) 0.0208(2) Uani 1 1 d . . .
C1 C 0.5018(3) -0.1496(3) 0.4253(2) 0.0132(5) Uani 1 1 d . . .
C2 C 0.5847(3) 0.0197(3) 0.4029(2) 0.0135(5) Uani 1 1 d . . .
C3 C 0.5813(3) 0.1686(3) 0.4802(2) 0.0127(5) Uani 1 1 d . . .
C4 C 0.6780(3) 0.3204(3) 0.4330(2) 0.0154(5) Uani 1 1 d . . .
C5 C 0.7349(3) 0.2613(3) 0.3352(2) 0.0153(5) Uani 1 1 d . . .
C6 C 0.6778(3) 0.0749(3) 0.3136(2) 0.0141(5) Uani 1 1 d . . .
C7 C 0.7257(3) 0.5038(3) 0.4537(2) 0.0124(5) Uani 1 1 d . . .
C8 C 0.8174(4) 0.5762(3) 0.3721(3) 0.0231(6) Uani 1 1 d . . .
C9 C 0.7064(3) -0.0356(3) 0.2149(2) 0.0140(5) Uani 1 1 d . . .
C10 C 0.8864(3) -0.0335(3) 0.2180(2) 0.0160(5) Uani 1 1 d . . .
C11 C 0.9085(3) -0.1386(3) 0.1232(2) 0.0179(5) Uani 1 1 d . . .
C12 C 0.7611(3) -0.2465(3) 0.0275(2) 0.0194(5) Uani 1 1 d . . .
C13 C 0.5844(3) -0.2490(3) 0.0266(2) 0.0167(5) Uani 1 1 d . . .
C14 C 0.5544(3) -0.1443(3) 0.1176(2) 0.0149(5) Uani 1 1 d . . .
C15 C 1.0538(4) 0.0714(4) 0.3245(3) 0.0216(6) Uani 1 1 d . . .
C16 C 0.7903(5) -0.3590(4) -0.0734(3) 0.0308(7) Uani 1 1 d . . .
C17 C 0.3597(3) -0.1477(3) 0.1060(2) 0.0176(5) Uani 1 1 d . . .
H1 H 0.499(3) -0.245(3) 0.375(2) 0.017(6) Uiso 1 1 d . . .
H7 H 0.701(3) 0.548(3) 0.500(2) 0.008(7) Uiso 1 1 d . . .
H8 H 0.861(4) 0.687(4) 0.367(3) 0.030(8) Uiso 1 1 d . . .
H11 H 1.025(4) -0.136(3) 0.127(2) 0.017(6) Uiso 1 1 d . . .
H13 H 0.481(4) -0.324(3) -0.041(3) 0.017(6) Uiso 1 1 d . . .
H15A H 1.040(5) 0.062(5) 0.403(4) 0.062(12) Uiso 1 1 d . . .
H15B H 1.156(5) 0.045(4) 0.326(3) 0.051(10) Uiso 1 1 d . . .
H15C H 1.067(5) 0.182(5) 0.324(3) 0.054(11) Uiso 1 1 d . . .
H16A H 0.835(6) -0.449(6) -0.040(4) 0.077(13) Uiso 1 1 d . . .
H16B H 0.880(5) -0.310(5) -0.096(4) 0.055(11) Uiso 1 1 d . . .
H16C H 0.682(4) -0.392(4) -0.155(3) 0.037(8) Uiso 1 1 d . . .
H17A H 0.288(4) -0.176(4) 0.020(3) 0.031(8) Uiso 1 1 d . . .
H17B H 0.353(4) -0.037(4) 0.134(3) 0.026(7) Uiso 1 1 d . . .
H17C H 0.308(4) -0.229(4) 0.156(3) 0.026(7) Uiso 1 1 d . . .

loop_
_atom_site_aniso_label
_atom_site_aniso_U_11
_atom_site_aniso_U_22
_atom_site_aniso_U_33
_atom_site_aniso_U_23
_atom_site_aniso_U_13
_atom_site_aniso_U_12
S1 0.0224(4) 0.0195(3) 0.0191(3) 0.0043(2) 0.0075(3) 0.0023(2)
C1 0.0127(11) 0.0141(11) 0.0121(11) -0.0014(9) 0.0022(9) 0.0049(9)
C2 0.0118(11) 0.0174(11) 0.0113(11) 0.0018(9) 0.0029(9) 0.0049(9)
C3 0.0115(11) 0.0126(11) 0.0129(11) 0.0014(9) 0.0019(9) 0.0040(9)
C4 0.0139(11) 0.0178(12) 0.0137(11) 0.0011(9) 0.0032(9) 0.0046(9)
C5 0.0125(11) 0.0164(12) 0.0146(11) 0.0039(9) 0.0030(9) 0.0012(9)
C6 0.0103(11) 0.0171(11) 0.0135(11) 0.0025(9) 0.0020(9) 0.0036(9)
C7 0.0135(12) 0.0151(12) 0.0115(12) 0.0016(9) 0.0063(10) 0.0063(9)
C8 0.0236(13) 0.0133(13) 0.0273(14) 0.0046(10) 0.0044(11) 0.0005(10)
C9 0.0151(12) 0.0156(11) 0.0129(11) 0.0051(9) 0.0057(9) 0.0052(9)
C10 0.0152(12) 0.0173(11) 0.0166(12) 0.0067(9) 0.0063(10) 0.0046(9)
C11 0.0149(12) 0.0228(13) 0.0233(13) 0.0091(10) 0.0131(10) 0.0087(10)
C12 0.0259(14) 0.0189(12) 0.0195(12) 0.0059(10) 0.0135(11) 0.0087(10)
C13 0.0174(12) 0.0170(12) 0.0137(12) 0.0005(10) 0.0046(10) 0.0018(10)
C14 0.0147(12) 0.0160(11) 0.0146(12) 0.0046(9) 0.0051(9) 0.0045(9)
C15 0.0152(13) 0.0262(15) 0.0209(15) 0.0005(11) 0.0043(11) 0.0036(11)
C16 0.0375(18) 0.0300(16) 0.0317(17) -0.0012(13) 0.0220(15) 0.0088(14)
C17 0.0146(12) 0.0186(13) 0.0170(13) 0.0010(10) 0.0030(10) 0.0029(10)

_geom_special_details            
;
 All esds (except the esd in the dihedral angle between two l.s. planes)
 are estimated using the full covariance matrix.  The cell esds are taken
 into account individually in the estimation of esds in distances, angles
 and torsion angles; correlations between esds in cell parameters are only
 used when they are defined by crystal symmetry.  An approximate (isotropic)
 treatment of cell esds is used for estimating esds involving l.s. planes.
;

loop_
_geom_bond_atom_site_label_1
_geom_bond_atom_site_label_2
_geom_bond_distance
_geom_bond_site_symmetry_2
_geom_bond_publ_flag
S1 C8 1.714(3) . ?
S1 C5 1.720(2) . ?
C1 C3 1.363(3) 2_656 ?
C1 C2 1.418(3) . ?
C1 H1 0.93(3) . ?
C2 C6 1.398(3) . ?
C2 C3 1.456(3) . ?
C3 C1 1.363(3) 2_656 ?
C3 C4 1.461(3) . ?
C4 C5 1.384(3) . ?
C4 C7 1.425(3) . ?
C5 C6 1.447(3) . ?
C6 C9 1.477(3) . ?
C7 C8 1.357(4) . ?
C7 H7 0.70(3) . ?
C8 H8 0.88(3) . ?
C9 C14 1.404(3) . ?
C9 C10 1.409(3) . ?
C10 C11 1.392(3) . ?
C10 C15 1.502(3) . ?
C11 C12 1.377(4) . ?
C11 H11 0.91(3) . ?
C12 C13 1.390(3) . ?
C12 C16 1.508(4) . ?
C13 C14 1.392(3) . ?
C13 H13 0.96(3) . ?
C14 C17 1.500(3) . ?
C15 H15A 0.89(4) . ?
C15 H15B 0.88(4) . ?
C15 H15C 0.87(4) . ?
C16 H16A 0.93(5) . ?
C16 H16B 0.82(4) . ?
C16 H16C 1.00(3) . ?
C17 H17A 0.92(3) . ?
C17 H17B 0.95(3) . ?
C17 H17C 0.95(3) . ?

loop_
_geom_angle_atom_site_label_1
_geom_angle_atom_site_label_2
_geom_angle_atom_site_label_3
_geom_angle
_geom_angle_site_symmetry_1
_geom_angle_site_symmetry_3
_geom_angle_publ_flag
C8 S1 C5 90.90(12) . . ?
C3 C1 C2 118.3(2) 2_656 . ?
C3 C1 H1 120.4(16) 2_656 . ?
C2 C1 H1 121.2(16) . . ?
C6 C2 C1 129.9(2) . . ?
C6 C2 C3 109.7(2) . . ?
C1 C2 C3 120.3(2) . . ?
C1 C3 C2 121.4(2) 2_656 . ?
C1 C3 C4 132.5(2) 2_656 . ?
C2 C3 C4 106.13(18) . . ?
C5 C4 C7 112.8(2) . . ?
C5 C4 C3 107.0(2) . . ?
C7 C4 C3 140.2(2) . . ?
C4 C5 C6 111.2(2) . . ?
C4 C5 S1 111.44(17) . . ?
C6 C5 S1 137.32(18) . . ?
C2 C6 C5 105.9(2) . . ?
C2 C6 C9 126.7(2) . . ?
C5 C6 C9 127.3(2) . . ?
C8 C7 C4 111.0(2) . . ?
C8 C7 H7 126(2) . . ?
C4 C7 H7 123(2) . . ?
C7 C8 S1 113.87(19) . . ?
C7 C8 H8 127.4(19) . . ?
S1 C8 H8 118.7(19) . . ?
C14 C9 C10 119.5(2) . . ?
C14 C9 C6 120.2(2) . . ?
C10 C9 C6 120.3(2) . . ?
C11 C10 C9 118.8(2) . . ?
C11 C10 C15 119.2(2) . . ?
C9 C10 C15 121.9(2) . . ?
C12 C11 C10 122.5(2) . . ?
C12 C11 H11 119.9(16) . . ?
C10 C11 H11 117.6(16) . . ?
C11 C12 C13 118.1(2) . . ?
C11 C12 C16 121.0(2) . . ?
C13 C12 C16 120.9(2) . . ?
C12 C13 C14 121.8(2) . . ?
C12 C13 H13 117.9(15) . . ?
C14 C13 H13 120.2(15) . . ?
C13 C14 C9 119.3(2) . . ?
C13 C14 C17 118.6(2) . . ?
C9 C14 C17 122.1(2) . . ?
C10 C15 H15A 112(2) . . ?
C10 C15 H15B 113(2) . . ?
H15A C15 H15B 108(3) . . ?
C10 C15 H15C 112(2) . . ?
H15A C15 H15C 98(3) . . ?
H15B C15 H15C 112(3) . . ?
C12 C16 H16A 113(3) . . ?
C12 C16 H16B 112(3) . . ?
H16A C16 H16B 97(3) . . ?
C12 C16 H16C 112.4(17) . . ?
H16A C16 H16C 115(3) . . ?
H16B C16 H16C 106(3) . . ?
C14 C17 H17A 109.5(18) . . ?
C14 C17 H17B 111.4(16) . . ?
H17A C17 H17B 107(2) . . ?
C14 C17 H17C 112.5(17) . . ?
H17A C17 H17C 109(2) . . ?
H17B C17 H17C 108(2) . . ?

loop_
_geom_torsion_atom_site_label_1
_geom_torsion_atom_site_label_2
_geom_torsion_atom_site_label_3
_geom_torsion_atom_site_label_4
_geom_torsion
_geom_torsion_site_symmetry_1
_geom_torsion_site_symmetry_2
_geom_torsion_site_symmetry_3
_geom_torsion_site_symmetry_4
_geom_torsion_publ_flag
C3 C1 C2 C6 179.9(2) 2_656 . . . ?
C3 C1 C2 C3 0.5(3) 2_656 . . . ?
C6 C2 C3 C1 180.0(2) . . . 2_656 ?
C1 C2 C3 C1 -0.5(4) . . . 2_656 ?
C6 C2 C3 C4 0.2(2) . . . . ?
C1 C2 C3 C4 179.75(19) . . . . ?
C1 C3 C4 C5 179.7(2) 2_656 . . . ?
C2 C3 C4 C5 -0.6(2) . . . . ?
C1 C3 C4 C7 -2.4(5) 2_656 . . . ?
C2 C3 C4 C7 177.3(3) . . . . ?
C7 C4 C5 C6 -177.75(19) . . . . ?
C3 C4 C5 C6 0.8(3) . . . . ?
C7 C4 C5 S1 0.0(3) . . . . ?
C3 C4 C5 S1 178.62(15) . . . . ?
C8 S1 C5 C4 0.24(18) . . . . ?
C8 S1 C5 C6 177.2(3) . . . . ?
C1 C2 C6 C5 -179.2(2) . . . . ?
C3 C2 C6 C5 0.3(2) . . . . ?
C1 C2 C6 C9 2.4(4) . . . . ?
C3 C2 C6 C9 -178.1(2) . . . . ?
C4 C5 C6 C2 -0.7(3) . . . . ?
S1 C5 C6 C2 -177.7(2) . . . . ?
C4 C5 C6 C9 177.6(2) . . . . ?
S1 C5 C6 C9 0.7(4) . . . . ?
C5 C4 C7 C8 -0.4(3) . . . . ?
C3 C4 C7 C8 -178.3(3) . . . . ?
C4 C7 C8 S1 0.6(3) . . . . ?
C5 S1 C8 C7 -0.5(2) . . . . ?
C2 C6 C9 C14 60.6(3) . . . . ?
C5 C6 C9 C14 -117.4(3) . . . . ?
C2 C6 C9 C10 -118.9(3) . . . . ?
C5 C6 C9 C10 63.0(3) . . . . ?
C14 C9 C10 C11 0.7(3) . . . . ?
C6 C9 C10 C11 -179.7(2) . . . . ?
C14 C9 C10 C15 -176.0(2) . . . . ?
C6 C9 C10 C15 3.5(3) . . . . ?
C9 C10 C11 C12 -1.0(3) . . . . ?
C15 C10 C11 C12 175.8(2) . . . . ?
C10 C11 C12 C13 0.1(3) . . . . ?
C10 C11 C12 C16 -179.7(2) . . . . ?
C11 C12 C13 C14 1.1(3) . . . . ?
C16 C12 C13 C14 -179.0(2) . . . . ?
C12 C13 C14 C9 -1.4(3) . . . . ?
C12 C13 C14 C17 176.8(2) . . . . ?
C10 C9 C14 C13 0.4(3) . . . . ?
C6 C9 C14 C13 -179.1(2) . . . . ?
C10 C9 C14 C17 -177.7(2) . . . . ?
C6 C9 C14 C17 2.7(3) . . . . ?

_diffrn_measured_fraction_theta_max 0.999
_diffrn_reflns_theta_full        25.00
_diffrn_measured_fraction_theta_full 0.999
_refine_diff_density_max         0.601
_refine_diff_density_min         -0.366
_refine_diff_density_rms         0.060
_database_code_depnum_ccdc_archive 'CCDC 962726'
